# Supplementary material for: A Label-Free, Mix-and-Detect ssDNA-Binding Assay Based on Cationic Conjugated Polymers
Source: Biosensors (Basel). 2023 Jan 10;13(1):122. doi: 10.3390/bios13010122 (PMC9855919; doi:10.3390/bios13010122)
Supplement: Supplementary file 1 [file biosensors-13-00122-s001.zip]

Archive with 1 entries (1 files):
- biosensors-2085736-supplementary.pdf
